# Supplementary material for: A climate-driven and field data-assimilated population dynamics model of sand flies
Source: Sci Rep. 2019 Feb 21;9:2469. doi: 10.1038/s41598-019-38994-w (PMC6385250; doi:10.1038/s41598-019-38994-w)
Supplement: Supplementary file 2 — Supplementary file S1 [file 41598_2019_38994_MOESM2_ESM.zip]

Archive with 2 entries (2 files):
- Supplementary_File_S1_data.json
- Supplementary_File_S1_code.py
