# Supplementary material for: A climate-driven and field data-assimilated population dynamics model of sand flies
Source: Sci Rep. 2019 Feb 21;9:2469. doi: 10.1038/s41598-019-38994-w (PMC6385250; doi:10.1038/s41598-019-38994-w)
Supplement: Supplementary file 2 — Supplementary file S1 [file 41598_2019_38994_MOESM2_ESM.zip › Supplementary_File_S1_code.py]

## A climate-driven and field data-assimilated population dynamics model of sand flies
## -----------------------------------------------------------------------------------
## Kamil Erguler, Irene Pontiki, George Zittis, Yiannis Proestos, Vasiliki Christodoulou, Nikolaos Tsirigotakis, Maria Antoniou, Ozge Erisoz Kasap, Bulent Alten, Jos Lelieveld
## -----------------------------------------------------------------------------------
## 
## S1 File: Posterior sampling
## ===========================
##
## This script describes the essential details to simulate the sand fly model and perform parameter inference using the provided environmental and surveillance datasets. The script has been developed for Python v2.7, and it has not been tested for v3.x.
##
## We begin by importing the required libraries (see https://pypi.python.org/pypi for missing packages)
import numpy
import math
from scipy.stats import binom
import json
import hoppMCMC
import albopictus as aa
##
## We, then, import environmental variables and the surveillance dataset
data = json.load(open("Supplementary_File_S1_data.json","r"))
##
## data is a python dictionary which contains the following information:
##     surv: A Python dictionary of sand fly observations from GERI, STENI, FODELE, and ADANA. Each observation comprises a Python dictionary with dates (in ordinal format), and male and female counts of one or more of the species tobbi, neglectus, and papatasi
##     clim: A Python dictionary of environmental variables for the four surveillance locations during the time of data collection. For each location, the data comprises the following:
##           dates: Sequence of numbers for each day
##           temp: Average near-surface temperature
##           RH: Average relative humidity
##           envar: Concatenation of temperature, relative humidity, and a sequence of logic indicators (0/1) marking the days of sand fly collection
##     posmat: Matrix to be multiplied with simulation results to yield an array of incidences with dates corresponding to the dates of the observations
##
## We included the posterior modes identified in this study in the albopictus package (v1.6):
print(aa.param['sand'])
## The reference parameter intervals listed in Table 1 can also be found in the albopictus package (v1.6):
print(aa.priorSand)
## In order to simulate the model for a given dataset, we execute the following line:
sim = aa.sand.simPar(data['clim']['GERI'],aa.param['sand']['GERI']['papatasi']['single'][0])
##
## The following function returns the score function (Eqn. 3) for as many repeats as needed:
def getFitfun(species,clim,surv,posmat,repeat=3):
    def function_binom(pr):
        ## The parameter vector is checked for adherence to reference boundaries
        if    (pr[aa.sand.parids['param_dE_1']] > pr[aa.sand.parids['param_dE_2']]
            or pr[aa.sand.parids['param_dL_1']] > pr[aa.sand.parids['param_dL_2']]
            or pr[aa.sand.parids['param_dP_1']] > pr[aa.sand.parids['param_dP_2']]
            or pr[aa.sand.parids['param_dA_1']] > pr[aa.sand.parids['param_dA_2']]
            or pr[aa.sand.parids['param_FA_2']] > pr[aa.sand.parids['param_FA_3']]
            or pr[aa.sand.parids['param_pE_2']] > pr[aa.sand.parids['param_pE_3']]
            or pr[aa.sand.parids['param_pL_2']] > pr[aa.sand.parids['param_pL_3']]
            or pr[aa.sand.parids['param_pP_2']] > pr[aa.sand.parids['param_pP_3']]
            or pr[aa.sand.parids['param_pA_2']] > pr[aa.sand.parids['param_pA_3']]):
            return numpy.Inf
        spr = aa.sand.scorePar(pr,aa.priorSand)
        if numpy.isinf(spr):
            return numpy.Inf
        ## Simulations are performed
        sims = [aa.sand.simPar(clim,pr) for n in numpy.arange(repeat)]
        sims = [s for s in sims if s['success']]
        if len(sims)==0:
            return numpy.Inf
        ## Binomial probability is calculated as described in the main text
        tmp3 = []
        for s in sims:
            tmp2 = 0
            for sex in ['f','m']:
                spc = species + sex
                m = s['colnvA'+sex].dot(posmat)
                o = surv[spc]
                ## Daily probability of capture (param_eta) is log10-scaled
                tmp = -binom.logpmf(o,m,10**pr[aa.sand.parids['param_eta']])
                ## Impossible observations are tolerated with a high penalty
                tmp[numpy.isinf(tmp)] = 1e13
                tmp2 += numpy.sum(tmp)
            tmp3.append(-(spr+tmp2))
        ## The average likelihood is calculated as follows for numerical stability
        n = numpy.argmax(tmp3)
        sm = [numpy.exp(math.fsum([tmp3[m],-tmp3[n]])) for m in numpy.arange(len(tmp3))]
        spr = -(tmp3[n] + numpy.log(math.fsum(sm)) + numpy.log(1.0/len(tmp3)))
        ## The resuling score value is returned
        return spr
    return function_binom
##
## We obtain the fitness function for Ph. papatasi with the environmental and the surveillance datasets of Geri using the following:
fitness = getFitfun('papatasi',             ## species
                    data['clim']['GERI'],   ## environmental datasets
                    data['surv']['GERI'],   ## surveillance datasets
                    data['posmat']['GERI']) ## position matrix with the dates of data collection
## We calculate the score of a parameter configuration with this line:
fitness(aa.param['sand']['GERI']['papatasi']['single'][0])
##
## The inference and posterior sampling procedure comprise an optimisation and a sampling step. We used the hoppMCMC package in this context for both steps; however, any preferred combination of optimisation and MCMC sampling algorithms should be able to yield similar results.
##
## We begin by defining an arbitrary initial condition. We note that the effect of the initial condition on finding the optimum posterior mode is negligible.
param_best = aa.sand.param.copy()
## We state that all parameters should be optimised.
inferpar = numpy.arange(len(param_best))
## Then, we define an infinitesimal covariance matrix as an initial transition matrix.
varmat = numpy.diag(numpy.repeat(1e-14,len(inferpar)))
##
## We execute the adaptive basin-hopping algorithm with the following configuration.
hoppMCMC.hoppMCMC(fitness,
                  param_best,
                  varmat,
                  inferpar=inferpar,
                  gibbs=True,
                  rangeT=[1,25],
                  model_comp=25,
                  num_hopp=5,
                  num_adapt=50,
                  num_chain=12,
                  chain_length=50,
                  outfilename=None)
##
## Once we obtain a parameter configuration from a desired posterior mode, we run multiple MCMC chains beginning with this configuration.
## We set the initial parameter configuration as the one identified.
param_best = aa.param['sand']['GERI']['papatasi']['single'][0]
## We reset the transition kernel.
varmat = numpy.diag(numpy.repeat(1e-14,len(inferpar)))
##
## Due to the stochastic nature of the model and the large number of parameters, we experienced problems with the stability of Markov chains while using adaptive transition kernels. We resolved this issue by initially iterating an adaptive transition kernel in parallel using the adaptive basin-hopping algorithm with a uniform annealing temperature (Ta = 1).
hopp = hoppMCMC.hoppMCMC(fitness, 
                    param_best,
                    varmat,
                    inferpar=inferpar,
                    gibbs=True,
                    rangeT=[1.0,1.0],
                    model_comp=1.0,
                    num_hopp=1,
                    num_adapt=2,
                    num_chain=12,
                    chain_length=100,
                    outfilename=None)
varmat = hopp.varmat.copy()
a = numpy.diag(varmat) == 1.0
varmat[a,a] = 1e-5
print("param_best", ["%g" %(x) for x in param_best])
print("varmat", ["%g" %(x) for x in varmat.diagonal()])
##
## Then, we configured Markov chains with the transition kernel.
mcmc = hoppMCMC.chainMCMC(fitness,
                  param_best,
                  varmat,
                  gibbs=True,
                  pulsevar=1.0,
                  anneal=2.0,
                  accthr=0.01,
                  inferpar=inferpar,
                  varmat_change=0,
                  pulse_change=100,
                  pulse_change_ratio=2,
                  print_iter=0)
## We iterated two test runs to fine-tune the transition kernel.
l = 1000
for n in range(2):
        for m in range(l):
            mcmc.iterate()
        mcmc.pulsevar = numpy.array(numpy.repeat(1.0,len(mcmc.inferpar)),dtype=numpy.float64)
        mcmc.varmat = mcmc.getVarmat()
        mcmc.setParam([fitness(param_best)]+param_best.tolist())
## Finally, we iterated Markov chains for 20000 steps with the transition kernel identified without further updating the kernel.
l = 20000
for m in range(l):
        mcmc.iterate()
        print(mcmc.getParam())
        print(numpy.diag(mcmc.getVarmat()))
